# Supplementary material for: Quantification of the methodological error in kinematic evaluation of the DRUJ using dynamic CT
Source: Sci Rep. 2023 Feb 23;13:3159. doi: 10.1038/s41598-023-29726-2 (PMC9950078; doi:10.1038/s41598-023-29726-2)
Supplement: Supplementary file 1 — Supplementary Information. [file 41598_2023_29726_MOESM1_ESM.xlsx]

## Sheet: Position Data
SNR
30 mAs
ObjectName	SegmentedInImage	LinkedToObject	PositionedWithRespectToObject	VisualizedInImage	PoseAsInImage	CS	x	y	z	a	b	c
RadFullD	4318RS303D1	RadFullD	UlnaFullD	4318RS303D1	Frame1	GlobalCS	0.100721	-0.00354212	-0.235716	-0.0720067	-0.0216496	-0.314322
RadFullD	4318RS303D1	RadFullD	UlnaFullD	4318RS303D1	Frame2	GlobalCS	0.101317	-0.00505187	-0.237351	-0.0674915	-0.0199467	-0.320765
RadFullD	4318RS303D1	RadFullD	UlnaFullD	4318RS303D1	Frame3	GlobalCS	0.338526	-0.0665363	-0.224529	-0.0681718	-0.0923322	-0.807694
RadFullD	4318RS303D1	RadFullD	UlnaFullD	4318RS303D1	Frame4	GlobalCS	0.105174	-0.0070057	-0.232169	-0.0557825	-0.0188451	-0.330193
RadFullD	4318RS303D1	RadFullD	UlnaFullD	4318RS303D1	Frame5	GlobalCS	0.125385	-0.010647	-0.236879	-0.0619191	-0.0273905	-0.368072
RadFullD	4318RS303D1	RadFullD	UlnaFullD	4318RS303D1	Frame6	GlobalCS	0.103186	-0.00508373	-0.235166	-0.0611529	-0.0238595	-0.320889
RadFullD	4318RS303D1	RadFullD	UlnaFullD	4318RS303D1	Frame7	GlobalCS	0.103248	-0.00583904	-0.235726	-0.0622037	-0.0231456	-0.318118
RadFullD	4318RS303D1	RadFullD	UlnaFullD	4318RS303D1	Frame8	GlobalCS	0.102099	-0.00478622	-0.240577	-0.0674681	-0.0251985	-0.312895
RadFullD	4318RS303D1	RadFullD	UlnaFullD	4318RS303D1	Frame9	GlobalCS	0.109313	-0.00783952	-0.233335	-0.0572487	-0.0168979	-0.336043
RadFullD	4318RS303D1	RadFullD	UlnaFullD	4318RS303D1	Frame10	GlobalCS	0.105079	-0.00484828	-0.236274	-0.0643621	-0.023968	-0.32565
RadFullD	4318RS303D1	RadFullD	UlnaFullD	4318RS303D1	Frame11	GlobalCS	0.102656	-0.00511769	-0.236155	-0.0645189	-0.0254433	-0.321084
RadFullD	4318RS303D1	RadFullD	UlnaFullD	4318RS303D1	Frame12	GlobalCS	0.105576	-0.00603781	-0.234035	-0.0629946	-0.0206327	-0.321987
RadFullD	4318RS303D1	RadFullD	UlnaFullD	4318RS303D1	Frame13	GlobalCS	0.341718	-0.0747711	-0.209109	-0.0412022	-0.0913958	-0.804048
RadFullD	4318RS303D1	RadFullD	UlnaFullD	4318RS303D1	Frame14	GlobalCS	0.101134	-0.00513084	-0.232949	-0.0618039	-0.0187659	-0.320866
RadFullD	4318RS303D1	RadFullD	UlnaFullD	4318RS303D1	Frame15	GlobalCS	0.110757	-0.00833023	-0.231515	-0.0570823	-0.0230746	-0.342103
RadFullD	4318RS303D1	RadFullD	UlnaFullD	4318RS303D1	Frame16	GlobalCS	0.107584	-0.00553667	-0.231628	-0.0574516	-0.0148386	-0.330366
RadFullD	4318RS303D1	RadFullD	UlnaFullD	4318RS303D1	Frame17	GlobalCS	0.099487	-0.00484293	-0.235119	-0.0633551	-0.0232685	-0.31067
RadFullD	4318RS303D1	RadFullD	UlnaFullD	4318RS303D1	Frame18	GlobalCS	0.108285	-0.00839996	-0.232509	-0.0608269	-0.0320879	-0.328793
RadFullD	4318RS303D1	RadFullD	UlnaFullD	4318RS303D1	Frame19	GlobalCS	0.101428	-0.00403744	-0.236409	-0.0665619	-0.0213849	-0.321103
RadFullD	4318RS303D1	RadFullD	UlnaFullD	4318RS303D1	Frame20	GlobalCS	0.104712	-0.00452617	-0.234096	-0.0631143	-0.021921	-0.325225
RadFullD	4318RS303D1	RadFullD	UlnaFullD	4318RS303D1	Frame21	GlobalCS	0.111955	-0.00719333	-0.236818	-0.0597907	-0.0214796	-0.342011
RadFullD	4318RS303D1	RadFullD	UlnaFullD	4318RS303D1	Frame22	GlobalCS	0.337671	-0.0951138	-0.150984	0.0716275	-0.0400449	-0.787211
RadFullD	4318RS303D1	RadFullD	UlnaFullD	4318RS303D1	Frame23	GlobalCS	0.105518	-0.00545753	-0.236231	-0.0653164	-0.0260588	-0.32223
RadFullD	4318RS303D1	RadFullD	UlnaFullD	4318RS303D1	Frame24	GlobalCS	0.110066	-0.00716216	-0.234666	-0.0639078	-0.0258716	-0.328288
RadFullD	4318RS303D1	RadFullD	UlnaFullD	4318RS303D1	Frame25	GlobalCS	0.102346	-0.00493854	-0.236651	-0.0641376	-0.0298186	-0.322435
RadFullD	4318RS303D1	RadFullD	UlnaFullD	4318RS303D1	Frame26	GlobalCS	0.126762	-0.00774424	-0.229466	-0.0626597	0.0675228	-0.303172
RadFullD	4318RS303D1	RadFullD	UlnaFullD	4318RS303D1	Frame27	GlobalCS	0.109566	-0.00591436	-0.236155	-0.0677802	-0.0158358	-0.330851
RadFullD	4318RS303D1	RadFullD	UlnaFullD	4318RS303D1	Frame28	GlobalCS	-0.224075	0.114272	-0.352829	-0.252073	0.0081715	0.323491
RadFullD	4318RS303D1	RadFullD	UlnaFullD	4318RS303D1	Frame29	GlobalCS	0.107414	-0.00780999	-0.238463	-0.0637959	-0.0228615	-0.326174
RadFullD	4318RS303D1	RadFullD	UlnaFullD	4318RS303D1	Frame30	GlobalCS	0.105079	-0.00555654	-0.235296	-0.0643165	-0.0241298	-0.324491
RadFullD	4318RS303D1	RadFullD	UlnaFullD	4318RS303D1	Frame31	GlobalCS	0.102158	-0.00588026	-0.235783	-0.0629066	-0.0219953	-0.320417
RadFullD	4318RS303D1	RadFullD	UlnaFullD	4318RS303D1	Frame32	GlobalCS	0.0776652	0.0102222	-0.260207	-0.11632	-0.0892112	-0.299079
RadFullD	4318RS303D1	RadFullD	UlnaFullD	4318RS303D1	Frame33	GlobalCS	0.106634	-0.00546274	-0.233965	-0.0623437	-0.0215202	-0.329492
75 mAs
ObjectName	SegmentedInImage	LinkedToObject	PositionedWithRespectToObject	VisualizedInImage	PoseAsInImage	CS	x	y	z	a	b	c
RadFullD	4318RS753D1	RadFullD	UlnaFullD	4318RS753D1	Frame1	GlobalCS	0.075169	0.0236459	-0.18024	-0.111531	0.212604	-0.211363
RadFullD	4318RS753D1	RadFullD	UlnaFullD	4318RS753D1	Frame2	GlobalCS	0.0443445	0.0193353	-0.178249	-0.0625762	-0.0145377	-0.149066
RadFullD	4318RS753D1	RadFullD	UlnaFullD	4318RS753D1	Frame3	GlobalCS	0.0450178	0.0191994	-0.183032	-0.0671113	-0.0188599	-0.149843
RadFullD	4318RS753D1	RadFullD	UlnaFullD	4318RS753D1	Frame4	GlobalCS	0.0416524	0.0208613	-0.180262	-0.0676502	-0.0199144	-0.142635
RadFullD	4318RS753D1	RadFullD	UlnaFullD	4318RS753D1	Frame5	GlobalCS	0.0411577	0.0208188	-0.183458	-0.0706785	-0.0155488	-0.136672
RadFullD	4318RS753D1	RadFullD	UlnaFullD	4318RS753D1	Frame6	GlobalCS	0.0389081	0.0206765	-0.180957	-0.0708132	-0.0170762	-0.135331
RadFullD	4318RS753D1	RadFullD	UlnaFullD	4318RS753D1	Frame7	GlobalCS	0.0444606	0.0195821	-0.180419	-0.0670419	-0.0103712	-0.149331
RadFullD	4318RS753D1	RadFullD	UlnaFullD	4318RS753D1	Frame8	GlobalCS	0.0409284	0.0216788	-0.182465	-0.070165	-0.0156862	-0.139664
RadFullD	4318RS753D1	RadFullD	UlnaFullD	4318RS753D1	Frame9	GlobalCS	0.040708	0.0210242	-0.181832	-0.0700407	-0.0140468	-0.138548
RadFullD	4318RS753D1	RadFullD	UlnaFullD	4318RS753D1	Frame10	GlobalCS	0.041725	0.0200277	-0.179362	-0.0685574	-0.0112062	-0.139973
RadFullD	4318RS753D1	RadFullD	UlnaFullD	4318RS753D1	Frame11	GlobalCS	0.0410834	0.0213627	-0.180299	-0.0689605	-0.0119445	-0.143043
RadFullD	4318RS753D1	RadFullD	UlnaFullD	4318RS753D1	Frame12	GlobalCS	0.036291	0.0222458	-0.183966	-0.0717799	-0.0164559	-0.128128
RadFullD	4318RS753D1	RadFullD	UlnaFullD	4318RS753D1	Frame13	GlobalCS	0.042277	0.0195224	-0.180504	-0.0673798	-0.0158	-0.14001
RadFullD	4318RS753D1	RadFullD	UlnaFullD	4318RS753D1	Frame14	GlobalCS	0.0414033	0.0197623	-0.179765	-0.0661546	-0.015962	-0.141918
RadFullD	4318RS753D1	RadFullD	UlnaFullD	4318RS753D1	Frame15	GlobalCS	0.034306	0.0228125	-0.182586	-0.0722928	-0.0199673	-0.123203
RadFullD	4318RS753D1	RadFullD	UlnaFullD	4318RS753D1	Frame16	GlobalCS	0.0426079	0.0194157	-0.181794	-0.0708838	-0.0170018	-0.141441
RadFullD	4318RS753D1	RadFullD	UlnaFullD	4318RS753D1	Frame17	GlobalCS	0.0415826	0.0207961	-0.180502	-0.0702035	-0.0181253	-0.142189
RadFullD	4318RS753D1	RadFullD	UlnaFullD	4318RS753D1	Frame18	GlobalCS	0.0412608	0.0210566	-0.184707	-0.0694616	-0.0189261	-0.136984
RadFullD	4318RS753D1	RadFullD	UlnaFullD	4318RS753D1	Frame19	GlobalCS	0.0411641	0.0201069	-0.179558	-0.0680722	-0.01335	-0.138278
RadFullD	4318RS753D1	RadFullD	UlnaFullD	4318RS753D1	Frame20	GlobalCS	0.0369171	0.0208774	-0.181011	-0.070851	-0.0122383	-0.129855
RadFullD	4318RS753D1	RadFullD	UlnaFullD	4318RS753D1	Frame21	GlobalCS	0.0403164	0.0206218	-0.182199	-0.0697979	-0.0142117	-0.140452
RadFullD	4318RS753D1	RadFullD	UlnaFullD	4318RS753D1	Frame22	GlobalCS	0.0428504	0.0198923	-0.17876	-0.0629628	-0.0128731	-0.145756
RadFullD	4318RS753D1	RadFullD	UlnaFullD	4318RS753D1	Frame23	GlobalCS	0.042939	0.0203843	-0.182389	-0.0704566	-0.0184527	-0.135883
RadFullD	4318RS753D1	RadFullD	UlnaFullD	4318RS753D1	Frame24	GlobalCS	0.0405828	0.0199001	-0.180362	-0.06544	-0.0162758	-0.141438
RadFullD	4318RS753D1	RadFullD	UlnaFullD	4318RS753D1	Frame25	GlobalCS	0.0401878	0.0212941	-0.182006	-0.0730416	-0.0172228	-0.1341
RadFullD	4318RS753D1	RadFullD	UlnaFullD	4318RS753D1	Frame26	GlobalCS	0.0442217	0.0177357	-0.179659	-0.0676587	-0.0155348	-0.148563
RadFullD	4318RS753D1	RadFullD	UlnaFullD	4318RS753D1	Frame27	GlobalCS	0.0426131	0.0198341	-0.179434	-0.0661964	-0.0123353	-0.143593
RadFullD	4318RS753D1	RadFullD	UlnaFullD	4318RS753D1	Frame28	GlobalCS	0.0443815	0.0190042	-0.180236	-0.0663101	-0.0134002	-0.147828
RadFullD	4318RS753D1	RadFullD	UlnaFullD	4318RS753D1	Frame29	GlobalCS	0.0384143	0.0205822	-0.179732	-0.0664883	-0.0109488	-0.138382
RadFullD	4318RS753D1	RadFullD	UlnaFullD	4318RS753D1	Frame30	GlobalCS	0.0351274	0.0219387	-0.184919	-0.0755103	-0.0191374	-0.121949
RadFullD	4318RS753D1	RadFullD	UlnaFullD	4318RS753D1	Frame31	GlobalCS	0.041637	0.0193155	-0.180606	-0.0705147	-0.0161779	-0.139417
RadFullD	4318RS753D1	RadFullD	UlnaFullD	4318RS753D1	Frame32	GlobalCS	0.0392395	0.0189815	-0.178812	-0.0673635	-0.0169675	-0.134844
RadFullD	4318RS753D1	RadFullD	UlnaFullD	4318RS753D1	Frame33	GlobalCS	0.0416451	0.0197434	-0.179265	-0.0668341	-0.0174931	-0.144213
120 mAs
ObjectName	SegmentedInImage	LinkedToObject	PositionedWithRespectToObject	VisualizedInImage	PoseAsInImage	CS	x	y	z	a	b	c
RadFullD	4318RS1203D1	RadFullD	UlnaFullD	4318RS1203D1	Frame1	GlobalCS	0.00909406	0.0188508	-0.159113	-0.0454429	0.0127833	-0.0589796
RadFullD	4318RS1203D1	RadFullD	UlnaFullD	4318RS1203D1	Frame2	GlobalCS	0.0119109	0.0177504	-0.161751	-0.0455153	0.00938614	-0.0596991
RadFullD	4318RS1203D1	RadFullD	UlnaFullD	4318RS1203D1	Frame3	GlobalCS	0.00802812	0.018559	-0.164418	-0.0510518	0.00829421	-0.0495413
RadFullD	4318RS1203D1	RadFullD	UlnaFullD	4318RS1203D1	Frame4	GlobalCS	0.0137022	0.0162992	-0.161299	-0.0457221	0.0148202	-0.0634077
RadFullD	4318RS1203D1	RadFullD	UlnaFullD	4318RS1203D1	Frame5	GlobalCS	0.0124765	0.0177897	-0.161697	-0.0445155	0.0087224	-0.0669975
RadFullD	4318RS1203D1	RadFullD	UlnaFullD	4318RS1203D1	Frame6	GlobalCS	0.0154312	0.0161644	-0.160715	-0.0428826	0.00957671	-0.0690749
RadFullD	4318RS1203D1	RadFullD	UlnaFullD	4318RS1203D1	Frame7	GlobalCS	0.0127449	0.0166996	-0.160541	-0.041783	0.0130539	-0.0639507
RadFullD	4318RS1203D1	RadFullD	UlnaFullD	4318RS1203D1	Frame8	GlobalCS	0.00926686	0.0186511	-0.163191	-0.0469134	0.00674826	-0.0546211
RadFullD	4318RS1203D1	RadFullD	UlnaFullD	4318RS1203D1	Frame9	GlobalCS	0.00922809	0.0176375	-0.165923	-0.0523926	0.00902362	-0.0499175
RadFullD	4318RS1203D1	RadFullD	UlnaFullD	4318RS1203D1	Frame10	GlobalCS	0.0159048	0.0155017	-0.161301	-0.0436815	0.00688493	-0.0714536
RadFullD	4318RS1203D1	RadFullD	UlnaFullD	4318RS1203D1	Frame11	GlobalCS	0.0122904	0.0168056	-0.160767	-0.0431594	0.0136171	-0.0638516
RadFullD	4318RS1203D1	RadFullD	UlnaFullD	4318RS1203D1	Frame12	GlobalCS	0.0115974	0.01777	-0.163892	-0.0463524	0.00717345	-0.0596474
RadFullD	4318RS1203D1	RadFullD	UlnaFullD	4318RS1203D1	Frame13	GlobalCS	0.0109032	0.0177955	-0.161839	-0.0453447	0.011345	-0.0565011
RadFullD	4318RS1203D1	RadFullD	UlnaFullD	4318RS1203D1	Frame14	GlobalCS	0.0106997	0.0179548	-0.165096	-0.0516987	0.00555162	-0.0524563
RadFullD	4318RS1203D1	RadFullD	UlnaFullD	4318RS1203D1	Frame15	GlobalCS	0.0135739	0.0158227	-0.159777	-0.0439123	0.00992029	-0.065038
RadFullD	4318RS1203D1	RadFullD	UlnaFullD	4318RS1203D1	Frame16	GlobalCS	0.0161366	0.0151708	-0.159705	-0.0433514	0.0134371	-0.0726514
RadFullD	4318RS1203D1	RadFullD	UlnaFullD	4318RS1203D1	Frame17	GlobalCS	0.0161611	0.0158534	-0.158555	-0.0409376	0.00919388	-0.0765823
RadFullD	4318RS1203D1	RadFullD	UlnaFullD	4318RS1203D1	Frame18	GlobalCS	0.0125768	0.0173127	-0.158424	-0.0425823	0.00964714	-0.0638422
RadFullD	4318RS1203D1	RadFullD	UlnaFullD	4318RS1203D1	Frame19	GlobalCS	0.00890543	0.0181855	-0.163592	-0.0507597	0.00582396	-0.05211
RadFullD	4318RS1203D1	RadFullD	UlnaFullD	4318RS1203D1	Frame20	GlobalCS	0.016233	0.0156938	-0.160973	-0.0462661	0.00590125	-0.0727612
RadFullD	4318RS1203D1	RadFullD	UlnaFullD	4318RS1203D1	Frame21	GlobalCS	0.0152859	0.0159184	-0.160214	-0.0455353	0.0143137	-0.0693075
RadFullD	4318RS1203D1	RadFullD	UlnaFullD	4318RS1203D1	Frame22	GlobalCS	0.0156377	0.0157888	-0.161744	-0.0451709	0.00540826	-0.0699944
RadFullD	4318RS1203D1	RadFullD	UlnaFullD	4318RS1203D1	Frame23	GlobalCS	0.0148948	0.0147347	-0.158977	-0.0425719	0.00898284	-0.0678534
RadFullD	4318RS1203D1	RadFullD	UlnaFullD	4318RS1203D1	Frame24	GlobalCS	0.0133528	0.0165433	-0.162184	-0.0468025	0.00695486	-0.0595421
RadFullD	4318RS1203D1	RadFullD	UlnaFullD	4318RS1203D1	Frame25	GlobalCS	0.00782869	0.0182975	-0.161247	-0.0507096	0.0120653	-0.0511665
RadFullD	4318RS1203D1	RadFullD	UlnaFullD	4318RS1203D1	Frame26	GlobalCS	0.00947039	0.0167785	-0.164564	-0.052485	0.00836468	-0.0500671
RadFullD	4318RS1203D1	RadFullD	UlnaFullD	4318RS1203D1	Frame27	GlobalCS	0.0174041	0.0151918	-0.15906	-0.0436007	0.0130012	-0.0766059
RadFullD	4318RS1203D1	RadFullD	UlnaFullD	4318RS1203D1	Frame28	GlobalCS	0.0130552	0.0174669	-0.162156	-0.0461237	0.0102021	-0.0614836
RadFullD	4318RS1203D1	RadFullD	UlnaFullD	4318RS1203D1	Frame29	GlobalCS	0.0140817	0.0161521	-0.16082	-0.0481973	0.007958	-0.0661551
RadFullD	4318RS1203D1	RadFullD	UlnaFullD	4318RS1203D1	Frame30	GlobalCS	0.0111889	0.0163776	-0.1618	-0.0480882	0.00559714	-0.0547006
RadFullD	4318RS1203D1	RadFullD	UlnaFullD	4318RS1203D1	Frame31	GlobalCS	0.0108129	0.0170524	-0.16091	-0.0471628	0.00793386	-0.0550489
RadFullD	4318RS1203D1	RadFullD	UlnaFullD	4318RS1203D1	Frame32	GlobalCS	0.00916534	0.0173345	-0.164231	-0.0524477	0.00683115	-0.0520001
RadFullD	4318RS1203D1	RadFullD	UlnaFullD	4318RS1203D1	Frame33	GlobalCS	0.015297	0.0155567	-0.161471	-0.0441939	0.0100448	-0.0683282
Z-coverage
40 mm
ObjectName	SegmentedInImage	LinkedToObject	PositionedWithRespectToObject	VisualizedInImage	PoseAsInImage	CS	x	y	z	a	b	c
Rad120D40	4318RS1203D1	Rad120D40	Ulna120D40	4318RS1203D1	4318RS1203D1	GlobalCS	0	0	0	0	0	0
Rad120D40	4318RS1203D1	Rad120D40	Ulna120D40	4318RS1203D1	4318RS1203D2	GlobalCS	-0.00197983	-0.00896073	0.0186578	0.0314572	0.0104883	4.85e-06
Rad120D40	4318RS1203D1	Rad120D40	Ulna120D40	4318RS1203D1	4318RS1203D3	GlobalCS	-0.0173887	0.0281459	-0.0225548	-0.0253087	0.00728435	0.0468408
Rad120D40	4318RS1203D1	Rad120D40	Ulna120D40	4318RS1203D1	4318RS1203D4	GlobalCS	0.0649093	-0.0329698	-0.00208097	0.014088	0.0415078	-0.119663
Rad120D40	4318RS1203D1	Rad120D40	Ulna120D40	4318RS1203D1	4318RS1203D5	GlobalCS	0.0742957	-0.0335169	-0.0113149	0.00490388	0.0309363	-0.125913
Rad120D40	4318RS1203D1	Rad120D40	Ulna120D40	4318RS1203D1	4318RS1203D6	GlobalCS	0.0353709	-0.0170775	-0.00350373	0.00729861	0.000213	-0.0603979
Rad120D40	4318RS1203D1	Rad120D40	Ulna120D40	4318RS1203D1	4318RS1203D7	GlobalCS	-0.00089524	0.0220356	-0.0224746	-0.010166	-0.0106391	0.0224087
Rad120D40	4318RS1203D1	Rad120D40	Ulna120D40	4318RS1203D1	4318RS1203D8	GlobalCS	-0.00660815	0.0118534	-0.0128167	-0.0254963	0.00243849	0.0186411
Rad120D40	4318RS1203D1	Rad120D40	Ulna120D40	4318RS1203D1	4318RS1203D9	GlobalCS	-0.0115101	0.00721835	-0.00356156	-0.0179501	-0.0216752	0.023234
Rad120D40	4318RS1203D1	Rad120D40	Ulna120D40	4318RS1203D1	4318RS1203D10	GlobalCS	0.0419118	0.00357362	-0.0545648	-0.090348	-0.0560714	-0.076387
57mm
ObjectName	SegmentedInImage	LinkedToObject	PositionedWithRespectToObject	VisualizedInImage	PoseAsInImage	CS	x	y	z	a	b	c
Rad120D57	4318RS1203D1	Rad120D57	Ulna120D57	4318RS1203D1	4318RS1203D1		0	0	0	0	0	0
Rad120D57	4318RS1203D1	Rad120D57	Ulna120D57	4318RS1203D1	4318RS1203D2		-0.0261145	0.0032179	0.00284572	0.0314106	0.063123	0.0655426
Rad120D57	4318RS1203D1	Rad120D57	Ulna120D57	4318RS1203D1	4318RS1203D3		0.0241653	0.00733178	-0.002552	-0.0176487	0.0388974	-0.0188558
Rad120D57	4318RS1203D1	Rad120D57	Ulna120D57	4318RS1203D1	4318RS1203D4		0.0180894	-0.0161673	0.00550638	0.044698	0.0620332	-0.0230384
Rad120D57	4318RS1203D1	Rad120D57	Ulna120D57	4318RS1203D1	4318RS1203D5		0.0242727	-0.0176828	0.00289006	0.0465472	0.0699357	-0.026142
Rad120D57	4318RS1203D1	Rad120D57	Ulna120D57	4318RS1203D1	4318RS1203D6		0.0204802	-0.0113265	-0.00022382	0.0106221	0.00884359	-0.0297126
Rad120D57	4318RS1203D1	Rad120D57	Ulna120D57	4318RS1203D1	4318RS1203D7		0.012625	0.0140001	-0.00573337	-0.0130719	0.0383489	0.0123825
Rad120D57	4318RS1203D1	Rad120D57	Ulna120D57	4318RS1203D1	4318RS1203D8		-0.00118308	0.00510546	-0.0198257	0.0635972	0.0345146	0.0788451
Rad120D57	4318RS1203D1	Rad120D57	Ulna120D57	4318RS1203D1	4318RS1203D9		0.0105496	0.00124902	-0.0033647	0.00186406	0.0268304	-0.00088707
Rad120D57	4318RS1203D1	Rad120D57	Ulna120D57	4318RS1203D1	4318RS1203D10		0.0609065	-0.0172938	0.0235883	0.0243212	0.0690026	-0.0784244
80 mm
ObjectName	SegmentedInImage	LinkedToObject	PositionedWithRespectToObject	VisualizedInImage	PoseAsInImage	CS	x	y	z	a	b	c
Rad120D80	4318RS1203D1	Rad120D80	Ulna120D80	4318RS1203D1	4318RS1203D1	GlobalCS	0	0	0	0	0	0
Rad120D80	4318RS1203D1	Rad120D80	Ulna120D80	4318RS1203D1	4318RS1203D2	GlobalCS	-0.023866	0.00965543	-0.0282197	-0.0156254	0.00732296	0.0336661
Rad120D80	4318RS1203D1	Rad120D80	Ulna120D80	4318RS1203D1	4318RS1203D3	GlobalCS	-0.00542397	0.0206124	-0.0162187	-0.0457388	0.0113839	0.0176196
Rad120D80	4318RS1203D1	Rad120D80	Ulna120D80	4318RS1203D1	4318RS1203D4	GlobalCS	0.00460704	-0.00021587	-0.0369592	-0.0121995	0.0203261	0.00041849
Rad120D80	4318RS1203D1	Rad120D80	Ulna120D80	4318RS1203D1	4318RS1203D5	GlobalCS	0.0188824	-0.00050764	-0.0309695	-0.013465	0.0279864	-0.0198377
Rad120D80	4318RS1203D1	Rad120D80	Ulna120D80	4318RS1203D1	4318RS1203D6	GlobalCS	0.0215567	-0.00333838	-0.0127454	-0.00481347	0.0103861	-0.0288821
Rad120D80	4318RS1203D1	Rad120D80	Ulna120D80	4318RS1203D1	4318RS1203D7	GlobalCS	-0.0129832	0.0268946	-0.026704	-0.0490621	0.0176867	0.0412485
Rad120D80	4318RS1203D1	Rad120D80	Ulna120D80	4318RS1203D1	4318RS1203D8	GlobalCS	-0.00549047	0.0126121	-0.0255237	-0.026506	0.00399157	0.0049546
Rad120D80	4318RS1203D1	Rad120D80	Ulna120D80	4318RS1203D1	4318RS1203D9	GlobalCS	-0.0188797	0.0198053	-0.0334309	-0.0274626	0.00609587	0.0315337
Rad120D80	4318RS1203D1	Rad120D80	Ulna120D80	4318RS1203D1	4318RS1203D10	GlobalCS	0.0164	0.0160421	-0.0314111	-0.0261858	0.0191457	-0.00394863
160 mm
ObjectName	SegmentedInImage	LinkedToObject	PositionedWithRespectToObject	VisualizedInImage	PoseAsInImage	CS	x	y	z	a	b	c
Rad120D160	4318RS1203D1	Rad120D160	Ulna120D160	4318RS1203D1	4318RS1203D1	GlobalCS	0	0	0	0	0	0
Rad120D160	4318RS1203D1	Rad120D160	Ulna120D160	4318RS1203D1	4318RS1203D2	GlobalCS	0.00045445	-0.00076619	-0.0578237	-0.00055695	0.00757617	-0.01005
Rad120D160	4318RS1203D1	Rad120D160	Ulna120D160	4318RS1203D1	4318RS1203D3	GlobalCS	0.0051862	0.00687125	0.00814252	-0.0148547	-0.00309738	-0.0160991
Rad120D160	4318RS1203D1	Rad120D160	Ulna120D160	4318RS1203D1	4318RS1203D4	GlobalCS	0.0181026	-0.0003878	-0.00326857	-0.00771689	0.00497027	-0.0340847
Rad120D160	4318RS1203D1	Rad120D160	Ulna120D160	4318RS1203D1	4318RS1203D5	GlobalCS	0.0143531	0.00013386	-0.0147706	-0.00924091	0.00585177	-0.026455
Rad120D160	4318RS1203D1	Rad120D160	Ulna120D160	4318RS1203D1	4318RS1203D6	GlobalCS	0.0137206	-0.00049875	-0.00367887	-0.0055299	-0.00098965	-0.0285066
Rad120D160	4318RS1203D1	Rad120D160	Ulna120D160	4318RS1203D1	4318RS1203D7	GlobalCS	0.017162	0.00536881	-0.0155651	-0.0152068	-0.00060209	-0.0325966
Rad120D160	4318RS1203D1	Rad120D160	Ulna120D160	4318RS1203D1	4318RS1203D8	GlobalCS	0.0144771	0.00273976	-0.0158656	-0.00835736	-0.00165314	-0.0304517
Rad120D160	4318RS1203D1	Rad120D160	Ulna120D160	4318RS1203D1	4318RS1203D9	GlobalCS	0.0142945	0.00412017	-0.020777	-0.0100787	0.00168886	-0.0313581
Rad120D160	4318RS1203D1	Rad120D160	Ulna120D160	4318RS1203D1	4318RS1203D10	GlobalCS	0.0216319	0.00489392	-0.0323343	-0.0133351	0.00457184	-0.0400869
Motion artefacts
1 D/s
ObjectName	SegmentedInImage	LinkedToObject	PositionedWithRespectToObject	VisualizedInImage	PoseAsInImage	CS	x	y	z	a	b	c
Rad1DS	1DPS1	Rad1DS	Ulna1DS	1DPS1	1DPS1	GlobalCS	0	0	0	0	0	0
Rad1DS	1DPS1	Rad1DS	Ulna1DS	1DPS1	1DPS2	GlobalCS	0.00307399	0.0118321	0.00592595	0.00508441	0.0154711	-0.0171224
Rad1DS	1DPS1	Rad1DS	Ulna1DS	1DPS1	1DPS3	GlobalCS	-0.0105717	0.0264301	0.0140019	-0.028087	-0.00637217	0.0141561
Rad1DS	1DPS1	Rad1DS	Ulna1DS	1DPS1	1DPS4	GlobalCS	0.0287256	0.0225605	0.0204248	-0.00406398	0.00649941	0.00033792
Rad1DS	1DPS1	Rad1DS	Ulna1DS	1DPS1	1DPS5	GlobalCS	0.0184465	0.0138902	0.015196	-0.00246443	0.0237695	0.0105373
Rad1DS	1DPS1	Rad1DS	Ulna1DS	1DPS1	1DPS6	GlobalCS	0.0167701	-0.00143794	0.0206482	0.00246489	0.0290408	-0.00640896
Rad1DS	1DPS1	Rad1DS	Ulna1DS	1DPS1	1DPS7	GlobalCS	-0.00333927	0.0115808	0.0137742	-0.0189826	0.0190348	-0.00578364
Rad1DS	1DPS1	Rad1DS	Ulna1DS	1DPS1	1DPS8	GlobalCS	0.0211395	0.0137587	0.0147905	-0.0136004	0.019453	0.00614383
Rad1DS	1DPS1	Rad1DS	Ulna1DS	1DPS1	1DPS9	GlobalCS	0.023689	0.0277769	0.021136	-0.0126925	0.0378102	0.0167877
Rad1DS	1DPS1	Rad1DS	Ulna1DS	1DPS1	1DPS10	GlobalCS	0.0522558	0.00563471	0.0227909	0.00042954	0.0720569	0.0399908
Rad1DS	1DPS1	Rad1DS	Ulna1DS	1DPS1	1DPS11	GlobalCS	0.024987	0.0153807	0.0185155	-0.00881071	0.0314884	0.0195581
Rad1DS	1DPS1	Rad1DS	Ulna1DS	1DPS1	1DPS12	GlobalCS	0.0133792	0.00066032	0.0152244	-0.00851199	0.0491313	-0.0451228
Rad1DS	1DPS1	Rad1DS	Ulna1DS	1DPS1	1DPS13	GlobalCS	0.010768	0.0331246	0.01391	-0.0272554	0.0440693	0.00466355
Rad1DS	1DPS1	Rad1DS	Ulna1DS	1DPS1	1DPS14	GlobalCS	0.0233768	0.0148192	0.0159196	-0.00431358	0.030172	0.0087118
Rad1DS	1DPS1	Rad1DS	Ulna1DS	1DPS1	1DPS15	GlobalCS	0.0335999	0.0236236	0.0124083	-0.00868675	0.0310436	0.0208113
Rad1DS	1DPS1	Rad1DS	Ulna1DS	1DPS1	1DPS16	GlobalCS	0.0322086	-0.00482762	0.0201169	-0.00221788	0.0149038	-0.0329631
Rad1DS	1DPS1	Rad1DS	Ulna1DS	1DPS1	1DPS17	GlobalCS	0.0310432	0.0159015	0.0189205	-0.0124629	0.0384268	0.0196002
Rad1DS	1DPS1	Rad1DS	Ulna1DS	1DPS1	1DPS18	GlobalCS	0.00890206	0.011568	0.0115993	-0.00660714	0.0354415	-0.0082946
Rad1DS	1DPS1	Rad1DS	Ulna1DS	1DPS1	1DPS19	GlobalCS	0.0272964	0.0348607	0.0188356	-0.0141888	0.0164267	0.0519332
Rad1DS	1DPS1	Rad1DS	Ulna1DS	1DPS1	1DPS20	GlobalCS	0.0284729	0.0153385	0.0201515	-0.0125418	0.0311004	0.0186475
Rad1DS	1DPS1	Rad1DS	Ulna1DS	1DPS1	1DPS21	GlobalCS	0.0431473	0.0140774	0.0171044	-0.00159011	0.0392317	0.0140725
Rad1DS	1DPS1	Rad1DS	Ulna1DS	1DPS1	1DPS22	GlobalCS	0.0201902	-0.00602803	0.0109012	0.00929834	0.0637594	0.00072313
Rad1DS	1DPS1	Rad1DS	Ulna1DS	1DPS1	1DPS23	GlobalCS	0.0319407	0.0176944	0.0158505	-0.00929315	0.0345301	0.025308
Rad1DS	1DPS1	Rad1DS	Ulna1DS	1DPS1	1DPS24	GlobalCS	0.017556	0.0255357	0.0217986	-0.0196644	0.0420594	0.0375363
Rad1DS	1DPS1	Rad1DS	Ulna1DS	1DPS1	1DPS25	GlobalCS	0.0479767	0.0310275	0.0283995	-0.0256451	0.0592628	0.0183125
Rad1DS	1DPS1	Rad1DS	Ulna1DS	1DPS1	1DPS26	GlobalCS	0.0293259	0.0174887	0.0189402	-0.0111571	0.0293973	0.0227387
Rad1DS	1DPS1	Rad1DS	Ulna1DS	1DPS1	1DPS27	GlobalCS	0.0342674	0.00666185	0.0224552	-0.0105157	0.0323111	0.0267505
Rad1DS	1DPS1	Rad1DS	Ulna1DS	1DPS1	1DPS28	GlobalCS	0.00032126	0.0147463	0.0191389	-0.0331585	0.0349882	-0.00358177
Rad1DS	1DPS1	Rad1DS	Ulna1DS	1DPS1	1DPS29	GlobalCS	0.0265726	0.0179608	0.0197544	-0.0107058	0.0422736	0.0115107
Rad1DS	1DPS1	Rad1DS	Ulna1DS	1DPS1	1DPS30	GlobalCS	0.0271779	0.0327498	0.0275637	-0.0330872	0.0212872	0.0216333
Rad1DS	1DPS1	Rad1DS	Ulna1DS	1DPS1	1DPS31	GlobalCS	0.0554684	0.0179039	0.0244413	-0.00798247	0.00884315	0.0454022
Rad1DS	1DPS1	Rad1DS	Ulna1DS	1DPS1	1DPS32	GlobalCS	0.0365292	0.0193175	0.0238364	-0.0189423	0.0337615	0.0298239
Rad1DS	1DPS1	Rad1DS	Ulna1DS	1DPS1	1DPS33	GlobalCS	0.0400106	0.00639346	0.0195775	-0.00996234	0.052092	0.00675393
5 D/s
ObjectName	SegmentedInImage	LinkedToObject	PositionedWithRespectToObject	VisualizedInImage	PoseAsInImage	CS	x	y	z	a	b	c
Rad5DS	5DPS1	Rad5DS	Ulna5DS	5DPS1	5DPS1	GlobalCS	0	0	0	0	0	0
Rad5DS	5DPS1	Rad5DS	Ulna5DS	5DPS1	5DPS2	GlobalCS	0.0707811	-0.0681958	-0.00155405	0.140634	0.165668	0.00448774
Rad5DS	5DPS1	Rad5DS	Ulna5DS	5DPS1	5DPS3	GlobalCS	-0.00029662	-0.10391	-0.0386756	-0.0134315	-0.0016886	0.227237
Rad5DS	5DPS1	Rad5DS	Ulna5DS	5DPS1	5DPS4	GlobalCS	-0.0454806	-0.122354	-0.00262633	0.149471	-0.103627	0.188203
Rad5DS	5DPS1	Rad5DS	Ulna5DS	5DPS1	5DPS5	GlobalCS	-0.0880522	-0.0424925	0.0065834	0.0333716	0.116777	0.157578
Rad5DS	5DPS1	Rad5DS	Ulna5DS	5DPS1	5DPS6	GlobalCS	-0.0163263	-0.0268683	-0.0082973	0.0324608	-0.0484966	-0.00133331
Rad5DS	5DPS1	Rad5DS	Ulna5DS	5DPS1	5DPS7	GlobalCS	0.0531178	-0.0277493	-0.0154826	0.0981476	0.200868	-0.0284963
Rad5DS	5DPS1	Rad5DS	Ulna5DS	5DPS1	5DPS8	GlobalCS	0.0474782	-0.0817802	-0.0175232	0.0686936	-0.0177798	0.0087794
Rad5DS	5DPS1	Rad5DS	Ulna5DS	5DPS1	5DPS9	GlobalCS	0.0287001	-0.128961	-0.0248918	0.200407	0.10031	-0.00993327
Rad5DS	5DPS1	Rad5DS	Ulna5DS	5DPS1	5DPS10	GlobalCS	-0.0624785	-0.096652	0.0150641	0.0490147	0.0686087	0.129232
Rad5DS	5DPS1	Rad5DS	Ulna5DS	5DPS1	5DPS11	GlobalCS	-0.0806227	-0.0335911	-0.00381266	0.00503192	-0.0204678	0.0787086
Rad5DS	5DPS1	Rad5DS	Ulna5DS	5DPS1	5DPS12	GlobalCS	0.00483947	-0.0335271	-0.0187537	0.0933193	0.200127	0.0425926
Rad5DS	5DPS1	Rad5DS	Ulna5DS	5DPS1	5DPS13	GlobalCS	0.0298863	-0.0279818	-0.0130899	0.0389128	-0.0368428	0.00642431
Rad5DS	5DPS1	Rad5DS	Ulna5DS	5DPS1	5DPS14	GlobalCS	0.0514357	-0.109036	-0.0322018	0.166554	0.125398	-0.0301408
Rad5DS	5DPS1	Rad5DS	Ulna5DS	5DPS1	5DPS15	GlobalCS	-0.0157784	-0.112438	-0.0184898	0.056601	0.0188824	0.165341
Rad5DS	5DPS1	Rad5DS	Ulna5DS	5DPS1	5DPS16	GlobalCS	-0.097962	-0.0782237	0.0129592	0.0700981	-0.148776	0.0750963
Rad5DS	5DPS1	Rad5DS	Ulna5DS	5DPS1	5DPS17	GlobalCS	-0.0489933	-0.0213072	-0.0158198	-0.0110823	0.113179	0.0430334
Rad5DS	5DPS1	Rad5DS	Ulna5DS	5DPS1	5DPS18	GlobalCS	-0.0180918	-0.0135003	-0.00607173	0.0511626	-0.0965939	0.077605
Rad5DS	5DPS1	Rad5DS	Ulna5DS	5DPS1	5DPS19	GlobalCS	0.0649427	-0.0623796	-0.0193623	0.110298	0.176279	0.0104906
Rad5DS	5DPS1	Rad5DS	Ulna5DS	5DPS1	5DPS20	GlobalCS	0.0144271	-0.123021	-0.0238091	0.0699684	-0.022301	0.0570845
Rad5DS	5DPS1	Rad5DS	Ulna5DS	5DPS1	5DPS21	GlobalCS	-0.0647096	-0.113619	-0.00443872	0.176592	-0.121846	0.176128
Rad5DS	5DPS1	Rad5DS	Ulna5DS	5DPS1	5DPS22	GlobalCS	-0.0710711	-0.0649847	-0.00725221	0.0653271	0.113891	0.0668023
Rad5DS	5DPS1	Rad5DS	Ulna5DS	5DPS1	5DPS23	GlobalCS	-0.0178755	-0.0156161	0.0013324	0.0461647	-0.00812737	-0.0885328
Rad5DS	5DPS1	Rad5DS	Ulna5DS	5DPS1	5DPS24	GlobalCS	0.0184949	-0.0389373	0.00068528	0.100937	0.180792	0.0461923
Rad5DS	5DPS1	Rad5DS	Ulna5DS	5DPS1	5DPS25	GlobalCS	0.0205352	-0.0661744	0.00410653	0.0428766	-0.0261758	0.128398
Rad5DS	5DPS1	Rad5DS	Ulna5DS	5DPS1	5DPS26	GlobalCS	-5.227e-05	-0.138968	-0.023103	0.174052	0.0847579	0.129476
Rad5DS	5DPS1	Rad5DS	Ulna5DS	5DPS1	5DPS27	GlobalCS	-0.0599442	-0.0971605	0.00927977	0.0218117	0.0830097	0.211347
Rad5DS	5DPS1	Rad5DS	Ulna5DS	5DPS1	5DPS28	GlobalCS	-0.0716836	-0.0509275	-0.0322287	-0.0309605	-0.0425761	0.0741395
Rad5DS	5DPS1	Rad5DS	Ulna5DS	5DPS1	5DPS29	GlobalCS	-0.00752434	-0.0138237	-0.0206151	0.0482287	0.119293	0.0288765
Rad5DS	5DPS1	Rad5DS	Ulna5DS	5DPS1	5DPS30	GlobalCS	0.00067478	-0.0403438	-0.00289508	0.0248978	-0.0286664	0.0596341
Rad5DS	5DPS1	Rad5DS	Ulna5DS	5DPS1	5DPS31	GlobalCS	0.054112	-0.0956261	-0.0116852	0.159535	0.0413116	-0.0511574
Rad5DS	5DPS1	Rad5DS	Ulna5DS	5DPS1	5DPS32	GlobalCS	-0.0631397	-0.125714	-0.00604806	0.0756146	0.023238	0.319257
Rad5DS	5DPS1	Rad5DS	Ulna5DS	5DPS1	5DPS33	GlobalCS	-0.114179	-0.0617792	0.0340111	0.0599014	-0.0969769	0.178215
10 D/s
ObjectName	SegmentedInImage	LinkedToObject	PositionedWithRespectToObject	VisualizedInImage	PoseAsInImage	CS	x	y	z	a	b	c
Rad10DS	10DPS1	Rad10DS	Ulna10DS	10DPS1	10DPS1	GlobalCS	0	0	0	0	0	0
Rad10DS	10DPS1	Rad10DS	Ulna10DS	10DPS1	10DPS2	GlobalCS	-0.0953258	0.0619071	0.0952218	0.199726	-0.136944	1.23046
Rad10DS	10DPS1	Rad10DS	Ulna10DS	10DPS1	10DPS3	GlobalCS	-0.0510915	0.00326782	-0.0882431	-0.00565334	1.26876	1.388
Rad10DS	10DPS1	Rad10DS	Ulna10DS	10DPS1	10DPS4	GlobalCS	-0.0456142	-0.12469	-0.00460642	-0.0998666	-0.31232	0.216082
Rad10DS	10DPS1	Rad10DS	Ulna10DS	10DPS1	10DPS5	GlobalCS	-0.10168	-0.0971971	0.120293	-0.0332556	-0.305966	0.130402
Rad10DS	10DPS1	Rad10DS	Ulna10DS	10DPS1	10DPS6	GlobalCS	-0.140733	-0.0373572	-0.0394637	-0.201822	-0.0610759	0.179643
Rad10DS	10DPS1	Rad10DS	Ulna10DS	10DPS1	10DPS7	GlobalCS	-0.0661773	0.0317805	0.0182446	-0.145814	-0.515379	-0.0009711
Rad10DS	10DPS1	Rad10DS	Ulna10DS	10DPS1	10DPS8	GlobalCS	0.317645	-0.0325435	0.0487851	0.154854	0.265494	-0.644093
Rad10DS	10DPS1	Rad10DS	Ulna10DS	10DPS1	10DPS9	GlobalCS	0.0279818	-0.00297332	-0.00433865	-0.0560909	-0.441969	-0.0945263
Rad10DS	10DPS1	Rad10DS	Ulna10DS	10DPS1	10DPS10	GlobalCS	-0.180397	-0.0112265	0.0580806	0.0618452	1.45758	2.93289
Rad10DS	10DPS1	Rad10DS	Ulna10DS	10DPS1	10DPS11	GlobalCS	-0.0373282	-0.0851683	-0.00202148	0.0735279	-0.362053	0.300899
Rad10DS	10DPS1	Rad10DS	Ulna10DS	10DPS1	10DPS12	GlobalCS	-0.205049	-0.0376794	0.0359196	-0.169579	-0.515603	0.207411
Rad10DS	10DPS1	Rad10DS	Ulna10DS	10DPS1	10DPS13	GlobalCS	-0.0709347	-0.00974132	-0.0712963	-0.0962167	-0.0848868	0.072049
Rad10DS	10DPS1	Rad10DS	Ulna10DS	10DPS1	10DPS14	GlobalCS	-0.0323602	0.0295645	0.0716809	-0.472001	-1.43992	-1.16348
Rad10DS	10DPS1	Rad10DS	Ulna10DS	10DPS1	10DPS15	GlobalCS	0.117859	-0.0188826	-0.0462842	-0.0918668	0.0655711	-0.104994
Rad10DS	10DPS1	Rad10DS	Ulna10DS	10DPS1	10DPS16	GlobalCS	0.241564	-0.0519681	0.14156	0.0683617	-0.438308	-0.3807
Rad10DS	10DPS1	Rad10DS	Ulna10DS	10DPS1	10DPS17	GlobalCS	-0.0282245	-0.143455	0.0215788	0.0227196	-0.0151959	0.353758
Rad10DS	10DPS1	Rad10DS	Ulna10DS	10DPS1	10DPS18	GlobalCS	-0.19007	-0.126863	0.082515	-1.02633	-0.235591	-0.165028
Rad10DS	10DPS1	Rad10DS	Ulna10DS	10DPS1	10DPS19	GlobalCS	-0.0976223	0.019416	-0.0243306	-0.194437	-0.443248	-0.0121415
Rad10DS	10DPS1	Rad10DS	Ulna10DS	10DPS1	10DPS20	GlobalCS	0.00834401	-0.00455875	-0.0542268	-0.0855417	0.126539	0.246988
Rad10DS	10DPS1	Rad10DS	Ulna10DS	10DPS1	10DPS21	GlobalCS	-0.0216713	0.00780958	0.0226992	-0.176148	-0.445843	0.0405278
Rad10DS	10DPS1	Rad10DS	Ulna10DS	10DPS1	10DPS22	GlobalCS	0.0620019	-0.0861855	-0.0185673	-0.0551922	0.0180265	0.0436433
Rad10DS	10DPS1	Rad10DS	Ulna10DS	10DPS1	10DPS23	GlobalCS	-0.112139	-0.0798346	0.0585029	-0.0307366	-0.218443	0.542432
Rad10DS	10DPS1	Rad10DS	Ulna10DS	10DPS1	10DPS24	GlobalCS	-0.0766567	0.0599622	0.092697	-0.324229	0.719626	0.837257
Rad10DS	10DPS1	Rad10DS	Ulna10DS	10DPS1	10DPS25	GlobalCS	-0.0931372	-0.0132116	-0.0580745	-0.176073	-0.0644781	0.0738442
Rad10DS	10DPS1	Rad10DS	Ulna10DS	10DPS1	10DPS26	GlobalCS	-0.0427207	0.00757116	-0.0108926	-0.122453	-0.591437	-0.0218335
Rad10DS	10DPS1	Rad10DS	Ulna10DS	10DPS1	10DPS27	GlobalCS	0.0818736	-0.018064	-0.026122	-0.102841	0.00109367	-0.0806
Rad10DS	10DPS1	Rad10DS	Ulna10DS	10DPS1	10DPS28	GlobalCS	0.0231094	-0.0644307	-0.0403986	-0.190198	-0.376087	0.0312294
Rad10DS	10DPS1	Rad10DS	Ulna10DS	10DPS1	10DPS29	GlobalCS	0.0408799	-0.128352	-0.0190221	-0.025797	-0.0142125	0.193578
Rad10DS	10DPS1	Rad10DS	Ulna10DS	10DPS1	10DPS30	GlobalCS	-0.13361	-0.0955688	0.0211922	-0.177002	-0.233688	0.436473
Rad10DS	10DPS1	Rad10DS	Ulna10DS	10DPS1	10DPS31	GlobalCS	-0.188119	-0.0110907	-0.00450549	-0.165776	-0.611515	0.178501
Rad10DS	10DPS1	Rad10DS	Ulna10DS	10DPS1	10DPS32	GlobalCS	-0.0459429	-0.00826408	-0.033033	-0.0889452	-0.0735367	0.017838
Rad10DS	10DPS1	Rad10DS	Ulna10DS	10DPS1	10DPS33	GlobalCS	-0.0324476	0.0136828	-0.00847636	-0.122441	-0.444292	0.0359952
15 D/s
ObjectName	SegmentedInImage	LinkedToObject	PositionedWithRespectToObject	VisualizedInImage	PoseAsInImage	CS	x	y	z	a	b	c
Rad15DS	15DPS1	Rad15DS	Ulna15DS	15DPS1	15DPS1	GlobalCS	0	0	0	0	0	0
Rad15DS	15DPS1	Rad15DS	Ulna15DS	15DPS1	15DPS2	GlobalCS	0.0969058	0.207972	0.0852404	-0.851602	0.298971	0.245631
Rad15DS	15DPS1	Rad15DS	Ulna15DS	15DPS1	15DPS3	GlobalCS	-0.0824494	-0.236551	-0.0418533	0.123869	-0.0254861	-0.265955
Rad15DS	15DPS1	Rad15DS	Ulna15DS	15DPS1	15DPS4	GlobalCS	-0.102971	0.0723945	-0.0617961	-0.927105	0.242171	-0.148754
Rad15DS	15DPS1	Rad15DS	Ulna15DS	15DPS1	15DPS5	GlobalCS	-0.184007	0.136229	-0.00885997	0.468906	-0.398875	0.972974
Rad15DS	15DPS1	Rad15DS	Ulna15DS	15DPS1	15DPS6	GlobalCS	-0.0558499	0.295751	-0.043	-0.1282	-0.020479	0.717686
Rad15DS	15DPS1	Rad15DS	Ulna15DS	15DPS1	15DPS7	GlobalCS	0.0190369	-0.0823226	0.0380451	-0.822174	0.0671651	-0.412261
Rad15DS	15DPS1	Rad15DS	Ulna15DS	15DPS1	15DPS8	GlobalCS	0.0670548	0.0262289	0.0797153	0.327971	0.504536	-0.177886
Rad15DS	15DPS1	Rad15DS	Ulna15DS	15DPS1	15DPS9	GlobalCS	0.0217007	-0.151587	0.0362301	-1.00923	0.273808	-0.386261
Rad15DS	15DPS1	Rad15DS	Ulna15DS	15DPS1	15DPS10	GlobalCS	-0.0564885	-0.302418	-0.200138	0.428437	1.12587	-1.82535
Rad15DS	15DPS1	Rad15DS	Ulna15DS	15DPS1	15DPS11	GlobalCS	-0.135191	-0.0481621	-0.047028	-0.627139	0.131259	-0.336405
Rad15DS	15DPS1	Rad15DS	Ulna15DS	15DPS1	15DPS12	GlobalCS	-0.191198	-0.261201	0.0206019	0.943901	-0.550642	0.0271202
Rad15DS	15DPS1	Rad15DS	Ulna15DS	15DPS1	15DPS13	GlobalCS	-0.0532767	0.304504	0.084178	-0.217179	-0.149568	0.754545
Rad15DS	15DPS1	Rad15DS	Ulna15DS	15DPS1	15DPS14	GlobalCS	-0.0425694	-0.167284	-0.128445	-0.709163	0.216077	-0.375648
Rad15DS	15DPS1	Rad15DS	Ulna15DS	15DPS1	15DPS15	GlobalCS	-0.0341145	-0.0934297	0.0319223	-1.57333	0.289552	-1.49967
Rad15DS	15DPS1	Rad15DS	Ulna15DS	15DPS1	15DPS16	GlobalCS	-0.00782319	0.0331593	0.00904954	-0.520883	0.21083	0.0643424
Rad15DS	15DPS1	Rad15DS	Ulna15DS	15DPS1	15DPS17	GlobalCS	-0.290945	-1.38112	-0.173071	-0.835931	0.0583001	-4.65026
Rad15DS	15DPS1	Rad15DS	Ulna15DS	15DPS1	15DPS18	GlobalCS	-0.182497	-0.332127	-0.148412	-0.593885	0.122723	-1.19182
Rad15DS	15DPS1	Rad15DS	Ulna15DS	15DPS1	15DPS19	GlobalCS	-0.111477	0.088436	0.027429	0.70846	-0.417806	0.800059
Rad15DS	15DPS1	Rad15DS	Ulna15DS	15DPS1	15DPS20	GlobalCS	-0.107394	0.137014	0.0668884	-0.181663	-0.1417	0.52506
Rad15DS	15DPS1	Rad15DS	Ulna15DS	15DPS1	15DPS21	GlobalCS	-0.00717853	0.129773	-0.0395225	-0.528496	0.209483	0.0264724
Rad15DS	15DPS1	Rad15DS	Ulna15DS	15DPS1	15DPS22	GlobalCS	-0.180303	-0.759058	-0.103703	-0.181999	-0.0301485	-1.57676
Rad15DS	15DPS1	Rad15DS	Ulna15DS	15DPS1	15DPS23	GlobalCS	0.0399159	-0.0585742	0.117685	-1.96357	-0.0361165	-2.29715
Rad15DS	15DPS1	Rad15DS	Ulna15DS	15DPS1	15DPS24	GlobalCS	-0.0571347	0.0586674	-0.104493	0.102412	0.209395	0.272553
Rad15DS	15DPS1	Rad15DS	Ulna15DS	15DPS1	15DPS25	GlobalCS	-0.119048	-0.0330093	-0.0269847	-0.724276	0.0616383	-0.304964
Rad15DS	15DPS1	Rad15DS	Ulna15DS	15DPS1	15DPS26	GlobalCS	-0.205053	-0.00553505	-0.108037	0.322958	-0.223362	0.651837
Rad15DS	15DPS1	Rad15DS	Ulna15DS	15DPS1	15DPS27	GlobalCS	0.0132897	0.226218	0.113796	0.180174	-0.487956	0.548963
Rad15DS	15DPS1	Rad15DS	Ulna15DS	15DPS1	15DPS28	GlobalCS	0.0326556	0.164238	0.0172941	-1.28367	0.277506	-0.0609231
Rad15DS	15DPS1	Rad15DS	Ulna15DS	15DPS1	15DPS29	GlobalCS	-0.0598499	-0.514846	0.0222871	-0.120994	0.020452	-1.17626
Rad15DS	15DPS1	Rad15DS	Ulna15DS	15DPS1	15DPS30	GlobalCS	0.0717807	0.0640398	0.0160488	-0.774931	0.30643	-0.0142833
Rad15DS	15DPS1	Rad15DS	Ulna15DS	15DPS1	15DPS31	GlobalCS	-0.0942102	-0.360964	-0.00760824	0.175456	-0.129948	-0.559143
Rad15DS	15DPS1	Rad15DS	Ulna15DS	15DPS1	15DPS32	GlobalCS	-0.0501373	0.0240019	-0.254548	-1.11792	0.0342731	-0.711771
Rad15DS	15DPS1	Rad15DS	Ulna15DS	15DPS1	15DPS33	GlobalCS	-0.185725	0.0440796	-0.00548608	0.502324	-0.506755	0.810007
20 D/s
ObjectName	SegmentedInImage	LinkedToObject	PositionedWithRespectToObject	VisualizedInImage	PoseAsInImage	CS	x	y	z	a	b	c
RadDS20	20DPS1	RadDS20	Ulna20DS	20DPS1	20DPS1	GlobalCS	0	0	0	0	0	0
RadDS20	20DPS1	RadDS20	Ulna20DS	20DPS1	20DPS2	GlobalCS	0.272364	-0.0799161	0.206894	0.353886	0.392502	-0.65688
RadDS20	20DPS1	RadDS20	Ulna20DS	20DPS1	20DPS3	GlobalCS	0.130937	-0.0890011	0.00275276	-0.0854794	-0.16906	-0.677399
RadDS20	20DPS1	RadDS20	Ulna20DS	20DPS1	20DPS4	GlobalCS	-0.620023	0.412041	-0.0188398	-0.0932274	-0.110054	1.68665
RadDS20	20DPS1	RadDS20	Ulna20DS	20DPS1	20DPS5	GlobalCS	-0.20814	0.220832	0.0515739	0.526762	0.94997	0.889518
RadDS20	20DPS1	RadDS20	Ulna20DS	20DPS1	20DPS6	GlobalCS	0.317462	-0.0469193	0.181803	0.107492	0.235974	-0.688938
RadDS20	20DPS1	RadDS20	Ulna20DS	20DPS1	20DPS7	GlobalCS	-0.115592	0.380229	0.270086	-0.424175	0.195802	0.681019
RadDS20	20DPS1	RadDS20	Ulna20DS	20DPS1	20DPS8	GlobalCS	0.432968	-0.244376	0.0133776	0.0605721	0.185593	-0.96235
RadDS20	20DPS1	RadDS20	Ulna20DS	20DPS1	20DPS9	GlobalCS	-0.25103	0.143471	0.0793682	-0.633222	-1.43029	0.252648
RadDS20	20DPS1	RadDS20	Ulna20DS	20DPS1	20DPS10	GlobalCS	0.0503031	-0.0169472	0.0258005	-0.111681	-0.129428	-0.271186
RadDS20	20DPS1	RadDS20	Ulna20DS	20DPS1	20DPS11	GlobalCS	-0.218926	0.0936842	-0.0204253	-0.897021	-1.81344	-0.559353
RadDS20	20DPS1	RadDS20	Ulna20DS	20DPS1	20DPS12	GlobalCS	0.386569	-0.189421	0.0819777	0.152292	0.209332	-1.52027
RadDS20	20DPS1	RadDS20	Ulna20DS	20DPS1	20DPS13	GlobalCS	-0.458723	0.317837	0.0163945	0.13819	-0.249134	1.14105
RadDS20	20DPS1	RadDS20	Ulna20DS	20DPS1	20DPS14	GlobalCS	-0.100989	0.179595	-0.0708257	-0.0679468	0.49018	0.397097
RadDS20	20DPS1	RadDS20	Ulna20DS	20DPS1	20DPS15	GlobalCS	-0.188825	0.208816	0.057556	-0.074514	-0.203882	0.624837
RadDS20	20DPS1	RadDS20	Ulna20DS	20DPS1	20DPS16	GlobalCS	-0.0638089	0.164533	0.0638012	-0.147087	0.270666	0.427448
RadDS20	20DPS1	RadDS20	Ulna20DS	20DPS1	20DPS17	GlobalCS	0.00223482	-0.00824815	0.0409228	-0.107286	-0.0996249	-0.0740418
RadDS20	20DPS1	RadDS20	Ulna20DS	20DPS1	20DPS18	GlobalCS	0.157871	-0.0633657	0.00448851	-0.030824	0.166136	-0.411312
RadDS20	20DPS1	RadDS20	Ulna20DS	20DPS1	20DPS19	GlobalCS	-0.169046	0.149876	-0.0108266	-0.238578	0.485012	1.0101
RadDS20	20DPS1	RadDS20	Ulna20DS	20DPS1	20DPS20	GlobalCS	-0.719853	0.369597	0.0843455	0.0315277	-0.458542	1.22107
RadDS20	20DPS1	RadDS20	Ulna20DS	20DPS1	20DPS21	GlobalCS	-0.0424084	0.0573175	-0.0538846	-0.0372449	0.290611	0.28352
RadDS20	20DPS1	RadDS20	Ulna20DS	20DPS1	20DPS22	GlobalCS	-0.360476	0.294072	0.0593474	-0.146844	-0.190814	0.921915
RadDS20	20DPS1	RadDS20	Ulna20DS	20DPS1	20DPS23	GlobalCS	0.138735	0.0635909	0.12094	-0.096894	0.00434041	-0.00876161
RadDS20	20DPS1	RadDS20	Ulna20DS	20DPS1	20DPS24	GlobalCS	0.112542	-0.0210638	0.127078	-0.176213	-0.227054	0.00141463
RadDS20	20DPS1	RadDS20	Ulna20DS	20DPS1	20DPS25	GlobalCS	0.101434	-0.0307981	0.0295656	0.079533	0.331067	-0.119022
RadDS20	20DPS1	RadDS20	Ulna20DS	20DPS1	20DPS26	GlobalCS	0.159736	-0.0711473	0.0831002	0.00036708	-0.077257	-0.549898
RadDS20	20DPS1	RadDS20	Ulna20DS	20DPS1	20DPS27	GlobalCS	-0.654513	0.425834	0.112708	-0.0337442	-0.146235	1.93308
RadDS20	20DPS1	RadDS20	Ulna20DS	20DPS1	20DPS28	GlobalCS	-0.0451032	0.0783902	-0.0862025	0.718198	1.69089	0.762664
RadDS20	20DPS1	RadDS20	Ulna20DS	20DPS1	20DPS29	GlobalCS	0.0043878	0.0508253	0.0257935	-0.0174315	0.00372291	-0.0537835
RadDS20	20DPS1	RadDS20	Ulna20DS	20DPS1	20DPS30	GlobalCS	-0.435082	0.419452	0.0885469	-0.828027	-1.28248	0.867707
RadDS20	20DPS1	RadDS20	Ulna20DS	20DPS1	20DPS31	GlobalCS	-0.124389	0.161511	0.0655042	0.0273327	-0.165478	0.533861
RadDS20	20DPS1	RadDS20	Ulna20DS	20DPS1	20DPS32	GlobalCS	0.25124	-0.0404554	0.0804858	0.532313	1.09594	-0.00798328
RadDS20	20DPS1	RadDS20	Ulna20DS	20DPS1	20DPS33	GlobalCS	0.0196439	-0.0114412	0.0469503	0.0132004	-0.162006	-0.0825273
25 D/s
ObjectName	SegmentedInImage	LinkedToObject	PositionedWithRespectToObject	VisualizedInImage	PoseAsInImage	CS	x	y	z	a	b	c
RadDS25	25DPS1	RadDS25	Ulna25DS	25DPS1	25DPS1	GlobalCS	0	0	0	0	0	0
RadDS25	25DPS1	RadDS25	Ulna25DS	25DPS1	25DPS2	GlobalCS	-0.109532	-0.0455053	0.142481	-0.496933	0.052007	-0.138111
RadDS25	25DPS1	RadDS25	Ulna25DS	25DPS1	25DPS3	GlobalCS	-0.0793109	-0.0388891	-0.0171257	0.0448708	-0.0459316	-0.273394
RadDS25	25DPS1	RadDS25	Ulna25DS	25DPS1	25DPS4	GlobalCS	0.867079	0.407613	0.0566357	-0.0795036	-0.0987463	1.9952
RadDS25	25DPS1	RadDS25	Ulna25DS	25DPS1	25DPS5	GlobalCS	0.173774	-0.00986796	0.120586	1.04451	-2.29618	1.31876
RadDS25	25DPS1	RadDS25	Ulna25DS	25DPS1	25DPS6	GlobalCS	0.568834	0.170574	0.0828383	0.0685767	-0.15911	1.35656
RadDS25	25DPS1	RadDS25	Ulna25DS	25DPS1	25DPS7	GlobalCS	0.310812	0.0984559	0.0382592	0.189731	-0.278998	1.17002
RadDS25	25DPS1	RadDS25	Ulna25DS	25DPS1	25DPS8	GlobalCS	0.233495	0.0979633	0.0920259	-0.16418	-0.293553	0.653365
RadDS25	25DPS1	RadDS25	Ulna25DS	25DPS1	25DPS9	GlobalCS	0.055811	0.0484472	0.00180692	-0.0342365	-0.127257	0.261858
RadDS25	25DPS1	RadDS25	Ulna25DS	25DPS1	25DPS10	GlobalCS	-0.377539	-0.2087	-0.0963047	0.0706289	0.0905252	-0.832324
RadDS25	25DPS1	RadDS25	Ulna25DS	25DPS1	25DPS11	GlobalCS	-0.0424587	0.0153352	-0.018752	-0.117364	-0.0288656	-0.0749274
RadDS25	25DPS1	RadDS25	Ulna25DS	25DPS1	25DPS12	GlobalCS	-0.127296	-0.0504873	0.0598661	-0.0982801	-0.214015	-0.414863
RadDS25	25DPS1	RadDS25	Ulna25DS	25DPS1	25DPS13	GlobalCS	1.29069	0.68274	0.19433	-0.0374553	-0.184738	2.98402
RadDS25	25DPS1	RadDS25	Ulna25DS	25DPS1	25DPS14	GlobalCS	0.206378	0.0234974	0.116701	1.0853	-2.41065	1.42017
RadDS25	25DPS1	RadDS25	Ulna25DS	25DPS1	25DPS15	GlobalCS	0.0952256	-0.137572	0.166621	-0.956236	1.76918	-1.84686
RadDS25	25DPS1	RadDS25	Ulna25DS	25DPS1	25DPS16	GlobalCS	-0.100825	-0.140548	0.0817594	1.30212	-2.4072	1.10982
RadDS25	25DPS1	RadDS25	Ulna25DS	25DPS1	25DPS17	GlobalCS	0.238027	0.0909986	0.0355267	0.0828483	-0.186483	0.798005
RadDS25	25DPS1	RadDS25	Ulna25DS	25DPS1	25DPS18	GlobalCS	0.0799793	0.059767	-0.00013578	-0.0363077	-0.278624	0.727703
RadDS25	25DPS1	RadDS25	Ulna25DS	25DPS1	25DPS19	GlobalCS	-0.496684	-0.308765	0.0582599	-0.0228124	-0.177504	-1.24131
RadDS25	25DPS1	RadDS25	Ulna25DS	25DPS1	25DPS20	GlobalCS	-0.0640904	0.0193483	0.0703564	-0.201168	-0.0945426	0.00153062
RadDS25	25DPS1	RadDS25	Ulna25DS	25DPS1	25DPS21	GlobalCS	-0.0934792	-0.0484082	-0.010211	0.0533852	-0.0746961	-0.43793
RadDS25	25DPS1	RadDS25	Ulna25DS	25DPS1	25DPS22	GlobalCS	-0.208247	-0.119025	0.00772966	-0.158666	0.220683	-0.833327
RadDS25	25DPS1	RadDS25	Ulna25DS	25DPS1	25DPS23	GlobalCS	0.719582	0.279787	0.106713	0.0590753	-0.264918	1.7294
RadDS25	25DPS1	RadDS25	Ulna25DS	25DPS1	25DPS24	GlobalCS	0.752432	0.208276	0.196041	-0.381541	-0.078269	1.76333
RadDS25	25DPS1	RadDS25	Ulna25DS	25DPS1	25DPS25	GlobalCS	0.104806	-0.0690322	0.148218	0.105349	-0.354423	0.579237
RadDS25	25DPS1	RadDS25	Ulna25DS	25DPS1	25DPS26	GlobalCS	0.272404	0.126058	0.020927	0.104045	-0.16323	0.921026
RadDS25	25DPS1	RadDS25	Ulna25DS	25DPS1	25DPS27	GlobalCS	0.0730593	0.0738885	-0.00053982	-0.10389	-0.17561	0.462126
RadDS25	25DPS1	RadDS25	Ulna25DS	25DPS1	25DPS28	GlobalCS	0.0103432	0.00917219	0.00591863	0.00591286	-0.0314835	0.0357011
RadDS25	25DPS1	RadDS25	Ulna25DS	25DPS1	25DPS29	GlobalCS	-0.076551	-0.00178862	-0.0179583	-0.0360331	-0.111475	-0.0653169
RadDS25	25DPS1	RadDS25	Ulna25DS	25DPS1	25DPS30	GlobalCS	-0.0951546	-0.0340149	0.00693284	-0.0122364	-0.106557	-0.335225
RadDS25	25DPS1	RadDS25	Ulna25DS	25DPS1	25DPS31	GlobalCS	1.07714	0.526135	0.128593	-0.0792013	-0.226915	2.4142
RadDS25	25DPS1	RadDS25	Ulna25DS	25DPS1	25DPS32	GlobalCS	0.692249	0.277137	0.0263997	0.0938685	-0.185875	1.54335
RadDS25	25DPS1	RadDS25	Ulna25DS	25DPS1	25DPS33	GlobalCS	0.603228	0.181549	0.10695	0.0853239	-0.16246	1.31658
30 D/s
ObjectName	SegmentedInImage	LinkedToObject	PositionedWithRespectToObject	VisualizedInImage	PoseAsInImage	CS	x	y	z	a	b	c
RadDS30	30DPS1	RadDS30	Ulna30DS	30DPS1	30DPS1	GlobalCS	0	0	0	0	0	0
RadDS30	30DPS1	RadDS30	Ulna30DS	30DPS1	30DPS2	GlobalCS	-0.0559722	0.00729916	-0.0668427	0.0525442	0.311829	-0.148076
RadDS30	30DPS1	RadDS30	Ulna30DS	30DPS1	30DPS3	GlobalCS	-0.1102	0.0449328	0.00478821	0.0787292	0.0772427	-0.415989
RadDS30	30DPS1	RadDS30	Ulna30DS	30DPS1	30DPS4	GlobalCS	-0.394278	-0.00106049	-0.0862158	0.224896	0.192778	-0.929112
RadDS30	30DPS1	RadDS30	Ulna30DS	30DPS1	30DPS5	GlobalCS	-0.585945	0.0312381	-0.00396777	0.165234	-0.0368904	-1.49379
RadDS30	30DPS1	RadDS30	Ulna30DS	30DPS1	30DPS6	GlobalCS	-0.830957	-0.0183278	-0.109079	0.382622	-0.0936855	-1.9762
RadDS30	30DPS1	RadDS30	Ulna30DS	30DPS1	30DPS7	GlobalCS	-0.0141608	0.0621465	0.0576437	-0.13952	-3.54511	0.800259
RadDS30	30DPS1	RadDS30	Ulna30DS	30DPS1	30DPS8	GlobalCS	0.53439	0.00555365	-0.0275896	0.198363	-0.124701	0.915828
RadDS30	30DPS1	RadDS30	Ulna30DS	30DPS1	30DPS9	GlobalCS	0.356366	-0.0404387	0.0687495	-0.411445	-5.98004	0.464842
RadDS30	30DPS1	RadDS30	Ulna30DS	30DPS1	30DPS10	GlobalCS	0.184298	-0.0450421	0.0250749	0.0120714	-0.0967664	0.190669
RadDS30	30DPS1	RadDS30	Ulna30DS	30DPS1	30DPS11	GlobalCS	0.139419	-0.125801	0.00399444	0.310106	0.355125	0.0280554
RadDS30	30DPS1	RadDS30	Ulna30DS	30DPS1	30DPS12	GlobalCS	-0.0716696	-0.00348782	0.00872329	-0.0602929	-0.0602393	-0.113127
RadDS30	30DPS1	RadDS30	Ulna30DS	30DPS1	30DPS13	GlobalCS	-0.102346	0.0367213	0.0503384	-0.10563	0.451969	-0.167394
RadDS30	30DPS1	RadDS30	Ulna30DS	30DPS1	30DPS14	GlobalCS	-0.260282	0.0593716	-0.0304618	0.0606236	-0.0224737	-0.684548
RadDS30	30DPS1	RadDS30	Ulna30DS	30DPS1	30DPS15	GlobalCS	-0.302783	0.0791282	0.0116178	-0.166939	0.654169	-0.990696
RadDS30	30DPS1	RadDS30	Ulna30DS	30DPS1	30DPS16	GlobalCS	-0.593954	0.0175904	-0.0800885	0.270194	-0.10059	-1.639
RadDS30	30DPS1	RadDS30	Ulna30DS	30DPS1	30DPS17	GlobalCS	1.10649	0.0405101	0.0517788	-0.115502	-0.0336784	2.05939
RadDS30	30DPS1	RadDS30	Ulna30DS	30DPS1	30DPS18	GlobalCS	0.824136	-0.0433461	-0.0142174	0.340417	0.275663	1.53827
RadDS30	30DPS1	RadDS30	Ulna30DS	30DPS1	30DPS19	GlobalCS	0.399096	0.0236527	-0.0586794	-0.00077612	-0.0667909	0.707844
RadDS30	30DPS1	RadDS30	Ulna30DS	30DPS1	30DPS20	GlobalCS	0.318913	-0.0878731	-0.0414809	0.352175	0.189319	0.382513
RadDS30	30DPS1	RadDS30	Ulna30DS	30DPS1	30DPS21	GlobalCS	0.355984	-0.00608714	0.0298407	-0.0394091	-0.00100604	0.58027
RadDS30	30DPS1	RadDS30	Ulna30DS	30DPS1	30DPS22	GlobalCS	0.0715922	-0.0833323	-0.0500076	0.23643	0.201546	0.0933661
RadDS30	30DPS1	RadDS30	Ulna30DS	30DPS1	30DPS23	GlobalCS	-0.0260246	0.00947137	0.0483395	-0.0431202	0.0237378	-0.105101
RadDS30	30DPS1	RadDS30	Ulna30DS	30DPS1	30DPS24	GlobalCS	-0.160729	0.02518	-0.0859528	0.0942988	0.322997	-0.433707
RadDS30	30DPS1	RadDS30	Ulna30DS	30DPS1	30DPS25	GlobalCS	-0.341535	0.0257091	0.0236742	0.0797015	-0.0086418	-0.884883
RadDS30	30DPS1	RadDS30	Ulna30DS	30DPS1	30DPS26	GlobalCS	-0.498674	-0.0106664	-0.108298	0.349809	0.153061	-1.14421
RadDS30	30DPS1	RadDS30	Ulna30DS	30DPS1	30DPS27	GlobalCS	-0.703134	0.0167661	0.0129073	0.201612	-0.122887	-1.69861
RadDS30	30DPS1	RadDS30	Ulna30DS	30DPS1	30DPS28	GlobalCS	0.971744	0.0401725	0.0884044	0.0491076	-0.0517096	1.81748
RadDS30	30DPS1	RadDS30	Ulna30DS	30DPS1	30DPS29	GlobalCS	-0.136809	0.0447461	0.0766705	-0.149236	-3.64743	0.410567
RadDS30	30DPS1	RadDS30	Ulna30DS	30DPS1	30DPS30	GlobalCS	0.386858	0.00223677	-0.0311463	0.0961601	-0.0793238	0.691957
RadDS30	30DPS1	RadDS30	Ulna30DS	30DPS1	30DPS31	GlobalCS	-0.229493	0.00588126	-0.112136	0.020518	-3.82777	-0.504152
RadDS30	30DPS1	RadDS30	Ulna30DS	30DPS1	30DPS32	GlobalCS	0.136907	-0.0522295	0.0132967	-0.0114663	-0.0978472	0.0782287
RadDS30	30DPS1	RadDS30	Ulna30DS	30DPS1	30DPS33	GlobalCS	0.0644253	-0.0953764	0.0145258	0.24623	0.288792	0.0182608

## Sheet: Vector magnitude
All vector magnitudes calculated by SQRT(SUMSQ(xyz/abc))
30	75	120	30	75	120		40	57	80	160	40	57	80	160		1DS T	5DS T	10DS T	15DS T	20DS T	25DS T	30DS T		1DS R	5DS R	10DS R	15DS R	20DS R	25DS R	30DS R
0.256357	0.196713	0.160484	0.323191	0.319866	0.0755451		0.0207925	0.0264655	0.0381991	0.0578306	0.0331596	0.0962652	0.037831	0.0125981		0.0135855	0.0983008	0.148279	0.244763	0.351246	0.185388	0.0874878		0.0236302	0.217357	1.25407	0.935385	0.84308	0.518384	0.349177
0.258121	0.184697	0.163158	0.328395	0.16232	0.0756553		0.040041	0.0253817	0.0267831	0.0118495	0.0537369	0.0466907	0.0503198	0.0221232		0.0317232	0.110875	0.102019	0.25398	0.158345	0.0899771	0.119104		0.0320917	0.22764	1.88051	0.294491	0.70339	0.280833	0.430362
0.411631	0.189463	0.165657	0.815808	0.165265	0.07162		0.0728324	0.0248782	0.0372458	0.0183994	0.127439	0.0798549	0.0237098	0.0352991		0.0418486	0.13056	0.132851	0.140224	0.744688	0.959782	0.403595		0.00767284	0.261727	0.392694	0.96969	1.69281	1.99922	0.975187
0.254977	0.186185	0.162698	0.335402	0.159116	0.0795656		0.0822876	0.0301695	0.0362755	0.0205961	0.12975	0.0879832	0.0368521	0.028627		0.0276429	0.0979905	0.185085	0.229118	0.307813	0.211744	0.586791		0.026117	0.198951	0.334254	1.15137	1.40398	2.8465	1.50336
0.268228	0.189167	0.16315	0.374248	0.15465	0.0809097		0.0394338	0.0234047	0.0252642	0.014214	0.0608377	0.0327701	0.0310679	0.0290549		0.0266393	0.0325161	0.15086	0.304035	0.368831	0.599608	0.838286		0.0298415	0.0583729	0.277009	0.729334	0.736121	1.36758	2.01508
0.256859	0.186244	0.162261	0.327534	0.15369	0.0818656		0.0314878	0.0197044	0.0400623	0.023783	0.0268083	0.0423655	0.0664932	0.0359743		0.0183029	0.0618969	0.0756459	0.0926652	0.480502	0.32827	0.085939		0.0274976	0.225373	0.53561	0.922193	0.825863	1.21769	3.63699
0.257413	0.186846	0.16191	0.324968	0.164018	0.0774978		0.0186665	0.0205067	0.0289943	0.021652	0.0316781	0.107016	0.0272589	0.031621		0.0292393	0.0961729	0.323013	0.107419	0.497353	0.269417	0.53513		0.0245181	0.0714983	0.713668	0.627507	0.981953	0.734857	0.945325
0.261389	0.188251	0.164514	0.321077	0.157083	0.0723178		0.0140453	0.0111434	0.0432009	0.0255537	0.0364944	0.0269097	0.0422579	0.0329813		0.0421836	0.13444	0.0284719	0.15736	0.299832	0.0739274	0.365183		0.0432728	0.22433	0.455431	1.11477	1.58446	0.293149	6.01217
0.257791	0.187515	0.167112	0.341304	0.15588	0.0729258		0.0688962	0.0675654	0.0388969	0.0392096	0.130926	0.107253	0.0326779	0.0424934		0.0572874	0.116069	0.189848	0.367019	0.0590193	0.442002	0.191372		0.0824114	0.154307	3.2757	2.18702	0.320572	0.840206	0.214159
0.258632	0.185237	0.162823	0.332814	0.156263	0.0840302											0.034695	0.0874238	0.0930114	0.151022	0.239003	0.048883	0.187828		0.0381007	0.0814818	0.476476	0.723672	2.09907	0.142202	0.472299
0.257553	0.186151	0.16211	0.328489	0.159247	0.0782636											0.0202786	0.0387194	0.211554	0.324356	0.438219	0.149456	0.0722827		0.0672489	0.224885	0.581053	1.09311	1.54215	0.477046	0.141639
0.256817	0.188826	0.16526	0.32874	0.147783	0.0758802											0.0375057	0.0429828	0.101044	0.320386	0.558315	1.47302	0.119821		0.052026	0.053971	0.147155	0.799297	1.17608	2.98997	0.493411
0.407539	0.186414	0.16318	0.810274	0.156181	0.0733296											0.0319299	0.124786	0.0840203	0.21516	0.217875	0.23825	0.268699		0.0316994	0.21065	1.91045	0.831091	0.634491	3.001	0.687595
0.254007	0.185527	0.166414	0.327303	0.157391	0.0738596											0.0429068	0.115035	0.128021	0.10446	0.287353	0.236128	0.313168		0.0383703	0.175778	0.154152	2.19276	0.661469	2.01953	1.19887
0.256779	0.187177	0.161132	0.3476	0.144236	0.079099											0.0382804	0.12603	0.284768	0.035251	0.187652	0.191321	0.599588		0.0362437	0.180797	0.584568	0.565604	0.526883	2.95327	1.66416
0.255453	0.187727	0.161233	0.335652	0.15912	0.0856628											0.0396803	0.055719	0.147789	1.422	0.0418055	0.257293	1.10844		0.0449012	0.12159	0.354813	4.72515	0.164066	0.823682	2.0629
0.255347	0.186393	0.160163	0.317917	0.159608	0.0873228											0.0186443	0.023376	0.24296	0.406988	0.170172	0.0998439	0.825398		0.0369939	0.134054	1.06588	1.33724	0.444667	0.780065	1.59942
0.256625	0.190427	0.159862	0.335909	0.154751	0.0773443											0.048116	0.0921068	0.102465	0.144915	0.226179	0.587729	0.404079		0.0562869	0.208206	0.484171	1.14742	1.14563	1.25414	0.710989
0.25728	0.18531	0.16484	0.328626	0.154703	0.0729789											0.0381059	0.126131	0.055054	0.186495	0.813575	0.0971183	0.333389		0.0383701	0.0930137	0.290401	0.573383	1.30471	0.222282	0.55334
0.256487	0.185913	0.162549	0.332017	0.148432	0.0864266											0.0485018	0.130829	0.0323402	0.135848	0.0893718	0.105764	0.357284		0.0417096	0.277584	0.481089	0.569115	0.407707	0.447451	0.581608
0.262047	0.187743	0.161727	0.347862	0.157482	0.0841539											0.0237237	0.0965749	0.107782	0.78704	0.468981	0.239987	0.120708		0.0644379	0.147314	0.0726352	1.58752	0.952838	0.876532	0.324402
0.381922	0.184897	0.163264	0.791477	0.159295	0.0834798											0.0398062	0.0237733	0.149571	0.137383	0.194724	0.779402	0.0557108		0.0438086	0.100176	0.585572	3.02222	0.0973861	1.75057	0.116056
0.258783	0.188481	0.160352	0.329814	0.154172	0.0806049											0.0378875	0.043112	0.134404	0.132759	0.17105	0.804962	0.184		0.0597047	0.21215	1.15065	0.358636	0.287413	1.80583	0.548927
0.259295	0.185939	0.163571	0.335449	0.156691	0.0760533											0.0638043	0.069409	0.110552	0.126452	0.110053	0.194212	0.343318		0.06712	0.137875	0.201525	0.788275	0.36069	0.687189	0.888507
0.257881	0.187603	0.162471	0.330101	0.15367	0.0730414											0.0390461	0.140875	0.0447328	0.231839	0.193606	0.300886	0.510409		0.0388037	0.232899	0.604375	0.760975	0.555299	0.941147	1.20624
0.262265	0.185869	0.165688	0.316857	0.163981	0.0730161											0.0415075	0.114541	0.0878177	0.253576	0.788939	0.103911	0.703452		0.0432455	0.228109	0.130667	0.756257	1.93889	0.505166	1.71494
0.260401	0.185488	0.160728	0.338094	0.158597	0.0890983											0.0241631	0.0936527	0.0794821	0.168343	0.124941	0.015038	0.976583		0.0483373	0.0909282	0.422602	1.31473	1.98911	0.047966	1.81888
0.433308	0.18659	0.163615	0.410188	0.162572	0.0775353											0.0376687	0.0259363	0.136041	0.518792	0.0571644	0.0786496	0.163087		0.0451018	0.131874	0.195806	1.18264	0.0566603	0.134132	3.6735
0.261655	0.18494	0.162242	0.33314	0.153916	0.0822363											0.0507045	0.0404532	0.165632	0.097525	0.6108	0.101289	0.388116		0.0448989	0.0706957	0.525784	0.833439	1.75593	0.351966	0.703096
0.257753	0.1895	0.163012	0.331683	0.144705	0.0730476											0.0632034	0.110494	0.1885	0.373133	0.214125	1.20565	0.255492		0.0469391	0.172555	0.658252	0.60026	0.559587	2.42614	3.86089
0.25703	0.186347	0.162172	0.327273	0.15707	0.0729223											0.0477046	0.140809	0.0571859	0.260546	0.266901	0.74613	0.147133		0.0488684	0.328911	0.116778	1.32572	1.2184	1.55734	0.125799
0.271742	0.184048	0.165397	0.333072	0.151686	0.0741717											0.045	0.134202	0.0362203	0.190963	0.0521643	0.63897	0.11601		0.0534644	0.21155	0.462258	1.07946	0.182294	1.32931	0.379952
0.257177	0.185095	0.162938	0.336028	0.159907	0.0819923

## Sheet: Vector magnitude ansari
Magnitudes normalized around sample median
30	75	120	30	75	120		40	57	80	160	40	57	80	160		1DS T	5DS T	10DS T	15DS T	20DS T	25DS T	30DS T		1DS R	5DS R	10DS R	15DS R	20DS R	25DS R	30DS R
-0.0014337	0.0103202	-0.00233905	-0.00962307	0.162795	-0.00195271		-0.0186412	0.00158723	0.000953246	0.0361786	-0.0205772	0.0164103	0.000978934	-0.0190229		-0.0246077	0.00101813	0.0289925	0.0417015	0.118655	-0.0518005	-0.23579		-0.019629	0.0390699	0.775286	0.00659567	0.0620881	-0.339985	-0.450571
0.00032991	-0.00169648	0.000335004	-0.00441856	0.00524939	-0.00184248		0.000607219	0.000503444	-0.0104627	-0.00980251	0	-0.0331642	0.0134677	-0.00949771		-0.0064699	0.0135923	-0.0172677	0.0509183	-0.0742458	-0.147212	-0.204174		-0.0111674	0.0493524	1.40173	-0.634298	-0.0776019	-0.577536	-0.369386
0.15384	0.00306954	0.00283428	0.482994	0.00819482	-0.00587785		0.0333986	0	0	-0.0032526	0.0737018	0	-0.0131423	0.0036781		0.00365547	0.0332771	0.0135644	-0.0628381	0.512097	0.722593	0.0803172		-0.0355863	0.0834393	-0.0860882	0.0409006	0.911818	1.14086	0.17544
-0.00281424	-0.000208599	-0.000124563	0.00258812	0.00204606	0.0020678		0.0428539	0.00529131	-0.000970298	-0.00105595	0.0760134	0.00812837	0	-0.00299393		-0.0105503	0.00070781	0.0657985	0.0260564	0.0752224	-0.0254444	0.263512		-0.0171421	0.0206636	-0.144528	0.222581	0.622989	1.98813	0.70361
0.0104371	0.00277364	0.000327418	0.0414341	-0.00242035	0.0034119		0	-0.00147358	-0.0119816	-0.00743804	0.00710082	-0.0470848	-0.0057842	-0.0025661		-0.0115539	-0.0647665	0.0315732	0.100973	0.13624	0.362419	0.515008		-0.0134176	-0.119914	-0.201774	-0.199455	-0.0448712	0.509214	1.21533
-0.00093217	-0.000148832	-0.000561406	-0.00527964	-0.00338032	0.00436775		-0.00794598	-0.0051738	0.00281647	0.00213094	-0.0269286	-0.0374893	0.0296411	0.00435332		-0.0198902	-0.0353857	-0.0436407	-0.110397	0.247911	0.0910813	-0.237339		-0.0157616	0.0470853	0.0568277	-0.00659567	0.0448712	0.359324	2.83724
-0.000378382	0.000452496	-0.000912586	-0.00784577	0.00694792	0		-0.0207672	-0.00437152	-0.00825155	0	-0.0220588	0.0271611	-0.00959323	0		-0.0089538	-0.00110973	0.203726	-0.0956428	0.264762	0.0322277	0.211852		-0.0187411	-0.106789	0.234886	-0.301282	0.20096	-0.123512	0.145577
0.00359836	0.001858	0.00169178	-0.0117367	1.32656e-05	-0.00517998		-0.0253884	-0.0137349	0.00595507	0.0039017	-0.0172425	-0.0529452	0.00540578	0.00136033		0.00399043	0.0371577	-0.0908147	-0.0457022	0.0672413	-0.163262	0.0419046		1.3663e-05	0.0460423	-0.023351	0.18598	0.80347	-0.56522	5.21242
0	0.00112223	0.00428972	0.00848988	-0.00119001	-0.00457203		0.0294624	0.0426871	0.00165106	0.0175576	0.0771896	0.0273984	-0.00417424	0.0108724		0.0190943	0.0187866	0.0705619	0.163957	-0.173572	0.204813	-0.131906		0.0391523	-0.0239803	2.79692	1.25823	-0.46042	-0.0181632	-0.585589
0.000840566	-0.00115639	0	0	-0.000807108	0.00653243											-0.00349818	-0.00985891	-0.0262752	-0.0520395	0.00641234	-0.188306	-0.13545		-0.00515841	-0.0968054	-0.00230636	-0.205117	1.31808	-0.716167	-0.327449
-0.000237673	-0.000242425	-0.000713045	-0.0043244	0.00217662	0.000765769											-0.0179146	-0.0585633	0.092267	0.121295	0.205628	-0.0877328	-0.250995		0.0239897	0.0465979	0.102271	0.164321	0.761156	-0.381323	-0.658109
-0.000973739	0.00243317	0.00243693	-0.00407421	-0.00928684	-0.00161761											-0.000687479	-0.0542999	-0.0182431	0.117324	0.325724	1.23583	-0.203457		0.00876691	-0.124316	-0.331628	-0.129492	0.395088	2.1316	-0.306337
0.149748	2.06314e-05	0.00035693	0.47746	-0.000889268	-0.00416821											-0.00626326	0.027503	-0.0352664	0.0120987	-0.0147158	0.00106103	-0.0545787		-0.0115597	0.0323624	1.43167	-0.0976976	-0.146501	2.14263	-0.112153
-0.0037837	-0.000865838	0.00359147	-0.00551097	0.00032068	-0.0036382											0.00471364	0.0177524	0.00873464	-0.0986015	0.0547618	-0.00106103	-0.0101104		-0.00488887	-0.00250971	-0.32463	1.26397	-0.119523	1.16116	0.39912
-0.00101191	0.000783485	-0.00169104	0.0147859	-0.0128346	0.00160118											8.72523e-05	0.0287468	0.165482	-0.167811	-0.0449388	-0.0458674	0.27631		-0.00701542	0.00250971	0.105786	-0.363185	-0.254109	2.0949	0.864416
-0.00233808	0.00133394	-0.00158933	0.00283832	0.00204947	0.00816502											0.00148712	-0.0415637	0.0285023	1.21894	-0.190785	0.0201042	0.785164		0.00164202	-0.0566975	-0.123969	3.79637	-0.616926	-0.0346874	1.26316
-0.00244371	0	-0.00265989	-0.0148966	0.00253774	0.00982497											-0.0195489	-0.0739067	0.123673	0.203927	-0.0624188	-0.137345	0.50212		-0.00626519	-0.044233	0.587096	0.408448	-0.336325	-0.0783042	0.79967
-0.00116593	0.00403427	-0.00296021	0.00309494	-0.00231949	-0.000153516											0.00992285	-0.00517588	-0.0168217	-0.0581464	-0.00641234	0.35054	0.080801		0.0130278	0.029919	0.00538891	0.218631	0.364636	0.395774	-0.0887588
-0.000511099	-0.00108276	0.0020178	-0.00418775	-0.00236745	-0.00451888											-8.72523e-05	0.0288486	-0.0642326	-0.0165669	0.580984	-0.140071	0.0101104		-0.00488906	-0.0852735	-0.188382	-0.355406	0.52372	-0.636087	-0.246408
-0.00130358	-0.00047989	-0.000273834	-0.000796791	-0.00863824	0.00892882											0.0103087	0.0335465	-0.0869464	-0.0672136	-0.143219	-0.131425	0.0340058		-0.00154956	0.0992963	0.00230636	-0.359674	-0.373285	-0.410918	-0.21814
0.00425588	0.00134954	-0.00109538	0.0150478	0.00041148	0.00665606											-0.0144694	-0.00070781	-0.0115048	0.583978	0.23639	0.00279774	-0.20257		0.0211788	-0.0309737	-0.406147	0.658731	0.171846	0.0181632	-0.475345
0.124131	-0.00149575	0.000440899	0.458663	0.00222433	0.00598198											0.00161309	-0.0735093	0.0302841	-0.0656792	-0.0378665	0.542213	-0.267567		0.000549415	-0.0781109	0.10679	2.09343	-0.683606	0.892199	-0.683692
0.0009921	0.00208799	-0.00247082	-0.00299922	-0.0028987	0.00310704											-0.000305632	-0.0541707	0.0151174	-0.0703027	-0.0615408	0.567773	-0.139279		0.0164456	0.0338629	0.671863	-0.570154	-0.493579	0.947466	-0.250821
0.0015039	-0.000454119	0.000748428	0.00263574	-0.000379435	-0.00144449											0.0256112	-0.0278737	-0.00873464	-0.0766094	-0.122538	-0.042977	0.0200403		0.0238609	-0.0404118	-0.277258	-0.140514	-0.420302	-0.17118	0.0887588
9.0362e-05	0.00120948	-0.000352151	-0.00271223	-0.00339987	-0.00445641											0.000852931	0.0435927	-0.0745538	0.0287768	-0.0389851	0.0636973	0.187131		-0.00445541	0.0546122	0.125592	-0.167814	-0.225693	0.0827779	0.406494
0.00447429	-0.000523614	0.00286565	-0.0159563	0.0069112	-0.00448171											0.00331434	0.0172581	-0.0314689	0.0505143	0.556348	-0.133278	0.380174		-1.3663e-05	0.0498219	-0.348115	-0.172532	1.1579	-0.353203	0.915197
0.00261039	-0.000904836	-0.0020942	0.00528036	0.00152675	0.0116005											-0.0140301	-0.00362999	-0.0398045	-0.0347185	-0.10765	-0.222151	0.653305		0.00507812	-0.0873591	-0.0561806	0.385944	1.20812	-0.810403	1.01913
0.175517	0.000197113	0.000792592	0.0773741	0.0055018	3.74773e-05											-0.00052441	-0.0713464	0.0167545	0.31573	-0.175426	-0.158539	-0.160191		0.00184266	-0.0464135	-0.282977	0.253854	-0.724332	-0.724237	2.87375
0.00386385	-0.0014531	-0.00058102	0.000326089	-0.00315437	0.00473847											0.0125113	-0.0568295	0.0463458	-0.105537	0.378209	-0.1359	0.0648377		0.00163976	-0.107592	0.0470018	-0.0953496	0.974939	-0.506403	-0.0966523
-3.7854e-05	0.00310719	0.000188875	-0.00113108	-0.012365	-0.00445018											0.0250102	0.0132116	0.0692132	0.170072	-0.0184664	0.968458	-0.0677859		0.00367999	-0.0057327	0.179469	-0.328529	-0.221405	1.56777	3.06114
-0.000761444	-4.57296e-05	-0.000650945	-0.00554036	0	-0.00457555											0.00951144	0.0435267	-0.0621007	0.0574844	0.0343102	0.508941	-0.176145		0.00560924	0.150624	-0.362004	0.396928	0.437412	0.698967	-0.673949
0.0139513	-0.00234474	0.00257465	0.00025838	-0.00538454	-0.00332614											0.00680689	0.0369193	-0.0830663	-0.0120987	-0.180427	0.401781	-0.207268		0.0102053	0.0332627	-0.0165243	0.150674	-0.598699	0.470937	-0.419796
-0.000613983	-0.00129804	0.00011553	0.00321455	0.00283692	0.00449454
